# Supplementary material for: Gender Difference in the Impact of Total Energy Intake on the Association between Low Fiber Intake and Mental Health in Middle-Aged and Older Adults
Source: Nutrients. 2024 Aug 6;16(16):2583. doi: 10.3390/nu16162583 (PMC11357506; doi:10.3390/nu16162583)
Supplement: Supplementary file 1 [file nutrients-16-02583-s001.zip]

Archive with 1 entries (1 files):
- nutrients-3114901-supplementary.pdf
